# Supplementary material for: Relationship Between Alcohol Consumption and Vascular Structure and Arterial Stiffness in Adults Diagnosed with Persistent COVID: BioICOPER Study
Source: Nutrients. 2025 Feb 16;17(4):703. doi: 10.3390/nu17040703 (PMC11858638; doi:10.3390/nu17040703)
Supplement: Supplementary file 1 [file nutrients-17-00703-s001.zip]

Archive with 1 entries (1 files):
- nutrients-3456054-supplementary.pdf
